# Supplementary material for: Background Registration-Based Adaptive Noise Filtering of LWIR/MWIR Imaging Sensors for UAV Applications
Source: Sensors (Basel). 2017 Dec 27;18(1):60. doi: 10.3390/s18010060 (PMC5795610; doi:10.3390/s18010060)
Supplement: Supplementary File 1 [file sensors-18-00060-s001.zip]

Archive with 10 entries (10 files):
- Figure12(p).jpg
- Figure11(a).jpg
- Figure11(b).jpg
- Figure11(e).jpg
- Figure11(f).jpg
- Figure12(k to m)video.avi
- Figure12(k).jpg
- Figure12(m).jpg
- Figure12(n to p)video.avi
- Figure12(n).jpg
